# Supplementary material for: Being a Dog: A Review of the Domestication Process
Source: Genes (Basel). 2023 Apr 27;14(5):992. doi: 10.3390/genes14050992 (PMC10218297; doi:10.3390/genes14050992)
Supplement: Supplementary file 1 [file genes-14-00992-s001.zip]

Archive with 1 entries (1 files):
- genes-2300559-supplementary.xlsx
