# Supplementary material for: Being a Dog: A Review of the Domestication Process
Source: Genes (Basel). 2023 Apr 27;14(5):992. doi: 10.3390/genes14050992 (PMC10218297; doi:10.3390/genes14050992)
Supplement: Supplementary file 1 [file genes-14-00992-s001.zip › genes-2300559-supplementary.xlsx]

## Sheet: Table S1
Table S1. Dataset consisting of 97 samples of ancient dogs from the three Mediterranean peninsulas: Iberian (Spain and Portugal), Italian, and Balkan (Bulgaria and Romania).
Sample ID	Age	Dating	Mediterranean peninsula	Country	Archaeological site	mtDNA Haplogroup	Reference
3150	Late Pleistocene	14372-13759	Italian	Italy	Grotta Paglicci	C	Boschin et al. 2020
FA5	Bronze Age	~3200	Italian	Italy	Forro Annonario, Cesena	A	Koupadi et al. 2020
FA7	Bronze Age	~3400	Italian	Italy	Forro Annonario, Cesena	A	Koupadi et al. 2020
FA8	Bronze Age	~3200	Italian	Italy	Forro Annonario, Cesena	C	Koupadi et al. 2020
IPC1 IPC8	Chalcolithic	~4200	Italian	Italy	Iper-Coop, Riccione	C	Koupadi et al. 2020
IPC6	Chalcolithic	~4200	Italian	Italy	Iper-Coop, Riccione	D	Koupadi et al. 2020
ORD14	Bronze Age	~3400	Italian	Italy	Via Ordiere, Solarolo	A	Koupadi et al. 2020
ORD20	Bronze Age	~3400	Italian	Italy	Via Ordiere, Solarolo	A	Koupadi et al. 2020
ORD3	Bronze Age	~3400	Italian	Italy	Via Ordiere, Solarolo	A	Koupadi et al. 2020
ORD7	Bronze Age	~3400	Italian	Italy	Via Ordiere, Solarolo	C	Koupadi et al. 2020
OWW4	Late Pleistocene	~20000	Italian	Italy	Cava Filo	A	Ciucani et al. 2019
OWW9	Late Pleistocene	~24700	Italian	Italy	Cava Filo	A	Ciucani et al. 2019
PIC1	Late Glacial	~14600	Italian	Italy	Palidoro	C	Verginelli et al. 2005
PIC2	Early Holocene	~9800	Italian	Italy	Romanelli Cave	B	Verginelli et al. 2005
PIC3	Early Holocene	~9600	Italian	Italy	Romanelli Cave	A	Verginelli et al. 2005
PIC4	Chalcolithic	~4100	Italian	Italy	Casa del Dolce	C	Verginelli et al. 2005
PIC5	Bronze Age	~3000	Italian	Italy	Vejano	A	Koupadi et al. 2020
LYEP11	Chalcolithic	~4000	Iberian	Portugal	Leceia	A	Pires et al. 2001/Koupadi et al. 2020
LYEP12	Chalcolithic	~4000	Iberian	Portugal	Leceia	A	Pires et al. 2001/Koupadi et al. 2020
LYEP13	Chalcolithic	~4000	Iberian	Portugal	Leceia	C	Pires et al. 2001/Koupadi et al. 2020
LYEP14	Chalcolithic	~4000	Iberian	Portugal	Leceia	C	Pires et al. 2001/Koupadi et al. 2020
LYEP15	Chalcolithic	~4000	Iberian	Portugal	Leceia	C	Pires et al. 2001/Koupadi et al. 2020
LYEP16	Chalcolithic	~4000	Iberian	Portugal	Leceia	A	Pires et al. 2001/Koupadi et al. 2020
LYEP17	Chalcolithic	~4000	Iberian	Portugal	Leceia	A	Pires et al. 2001/Koupadi et al. 2020
LYEP20	Chalcolithic	~4000	Iberian	Portugal	Leceia	C	Pires et al. 2001/Koupadi et al. 2020
LYEP22	Chalcolithic	~4000	Iberian	Portugal	Leceia	A	Pires et al. 2001/Koupadi et al. 2020
LYEP23	Chalcolithic	~4000	Iberian	Portugal	Leceia	C	Pires et al. 2001/Koupadi et al. 2020
LYEP28	Late Neolithic	~5000-4000	Iberian	Portugal	Belas Clube de Campo/Vale de Lobos	A	Pires et al. 2019
LYEP3	Mesolithic	7965-7948	Iberian	Portugal	Vale Boi	A	Pires et al. 2019
LYEP44	Late Pleistocene	~14000	Iberian	Portugal	João Ramos Cave, Alcobaça	A	Pires et al. 2019
LYEP46	Middle Palaeolithic	80886 ± 31.265 BP	Iberian	Portugal	Furninha cave, Peniche	C	Pires et al. 2019
LYEP5	Late Neolithic	~5000-4000	Iberian	Portugal	Leceia	A	Pires et al. 2001/Koupadi et al. 2020
LYEP59	Roman	1st-2nd century AD	Iberian	Portugal	Monte Molião	A	Pires et al. 2017b
LYEP60	Roman	1st-2nd century AD	Iberian	Portugal	Monte Molião	A	Pires et al. 2017b
LYEP61	Roman	1st-2nd century AD	Iberian	Portugal	Monte Molião	A	Pires et al. 2017b
LYEP68A	Mesolithic	7680-7450	Iberian	Portugal	Cabeço da Arnoreira	C	Pires et al. 2019
LYEP68B	Mesolithic	7915-7605	Iberian	Portugal	Cabeço da Arnoreira	A	Pires et al. 2019
LYEP69	Late Antiquity	3rd-7th century AD	Iberian	Portugal	Torre Velha 3	A	Pires et al. 2019
LYEP7	Chalcolithic	~4000	Iberian	Portugal	Leceia	A	Pires et al. 2001/Koupadi et al. 2020
LYEP71	Late Antiquity	3rd-7th century AD	Iberian	Portugal	Torre Velha 3	A	Pires et al. 2019
LYEP73	Late Antiquity	3rd-7th century AD	Iberian	Portugal	S. Romão do Sado, Concheiro Cabeço das Amoreiras	A	Pires et al. 2019
LYEP74	Mesolithic	7680-7020	Iberian	Portugal	Poças de São Bento	A	Pires et al. 2019
LYEP75	Mesolithic	7845-7625	Iberian	Portugal	Cabeço da Arnoreira	A	Pires et al. 2019
LYEP8	Chalcolithic	~4000	Iberian	Portugal	Leceia	C	Pires et al. 2001/Koupadi et al. 2020
LYEP9	Chalcolithic	~4000	Iberian	Portugal	Leceia	A	Pires et al. 2001/Koupadi et al. 2020
SEP002	Late Mesolithic	~6500	Iberian	Portugal	Muge (Cabeço Amoreira), Salvaterra de Magos	A	Pires et al. 2019
SEP013	Roman	4th century AD	Iberian	Spain	Lugo	A	Pires et al. 2017b
SEP014	Roman	4th century AD	Iberian	Spain	Lugo	A	Pires et al. 2017b
SEP015	Roman	4th century AD	Iberian	Spain	Lugo	A	Pires et al. 2017b
SEP016	Roman	4th century AD	Iberian	Spain	Lugo	A	Pires et al. 2017b
SEP017	Roman	4th century AD	Iberian	Spain	Lugo	A	Pires et al. 2017b
SEP018	Roman	4th century AD	Iberian	Spain	Lugo	A	Pires et al. 2017b
SEP019	Roman	4th century AD	Iberian	Spain	Lugo	A	Pires et al. 2017b
SEP020	Roman	4th century AD	Iberian	Spain	Lugo	D	Pires et al. 2017b
SEP021	Roman	4th century AD	Iberian	Spain	Lugo	A	Pires et al. 2017b
SEP022	Roman	4th century AD	Iberian	Spain	Lugo	D	Pires et al. 2017b
SEP023	Roman	4th century AD	Iberian	Spain	Lugo	D	Pires et al. 2017b
LYEP50	Chalcolithic	~4000	Iberian	Spain	El Casetón de la Era, Valladolid	C	Carbajo & Fernández-Rodríguez 2016
LYEP51	Chalcolithic	~4000	Iberian	Spain	El Casetón de la Era, Valladolid	C	Carbajo & Fernández-Rodríguez 2016
LYEP53	Chalcolithic	~4000	Iberian	Spain	El Casetón de la Era, Valladolid	C	Carbajo & Fernández-Rodríguez 2016
LYEP54	Chalcolithic	~4000	Iberian	Spain	El Casetón de la Era, Valladolid	C	Carbajo & Fernández-Rodríguez 2016
MPGra13	Mesolithic	~8500-7500	Balkan	Bulgaria	Gradeshniza, Malo pole	A	Yankova et al. 2019
Ohod19	Mesolithic	~8500-8000	Balkan	Bulgaria	Ohoden, Valoga	A	Yankova et al. 2019
OkGl10	Mesolithic	~6950-6500	Balkan	Bulgaria	Okol‐Glava, Gniljane village, Sofia district	A	Yankova et al. 2019
KpAn15	Roman	~2000	Balkan	Bulgaria	Kapitan Andreevo	A	Yankova et al. 2019
Bal16	Early Neolithic	~6000-5000	Balkan	Bulgaria	Baley	A	Yankova et al. 2019
Burg22	Mesolithic	~6950-6500	Balkan	Bulgaria	Settlement mound Burgas	B	Yankova et al. 2019
Char24	Roman	~2000	Balkan	Bulgaria	Charda village, Yambol district	B	Yankova et al. 2019
Slat11	Mesolithic	~8500-7500	Balkan	Bulgaria	Slatina, Sofia district	B	Yankova et al. 2019
SulPο9	Mesolithic	~6950-6500	Balkan	Bulgaria	Sultan (Nevski) Popovo	A	Yankova et al. 2019
TakY25	Roman	~2000	Balkan	Bulgaria	Trakia motorway, Yambol district	A	Yankova et al. 2019
ToPro1	Mesolithic	~7200-6600	Balkan	Bulgaria	Topolnitsa, Promachon	A	Yankova et al. 2019
ToPro7	Mesolithic	~7200-6600	Balkan	Bulgaria	Topolnitsa, Promachon	A	Yankova et al. 2019
Urdo14	Early Neolithic	~6000-5000	Balkan	Bulgaria	Urdoviza, (Kiten)	A	Yankova et al. 2019
Doln2	Early Neolithic	~6500-6000	Balkan	Bulgaria	Dolnoslav, Varna	A	Yankova et al. 2019
Doln8	Early Neolithic	~6500-6000	Balkan	Bulgaria	Dolnoslav, Varna	B	Yankova et al. 2019
DyaNZ23	Roman	~2000	Balkan	Bulgaria	Dyadovo village - Nova Zagora	D	Yankova et al. 2019
Isaccea1	Mesolithic	~7379	Balkan	Romania	Isaccea	D	Pionnier-Capitan 2016
Isaccea2	Mesolithic	~7379	Balkan	Romania	Isaccea	C	Pionnier-Capitan 2016
OstrCorb	Mesolithic	~8921	Balkan	Romania	Ostrovul Corbului, Hinova	C	Pionnier-Capitan 2016
Bordusani1	Mesolithic	~6736	Balkan	Romania	Bordușani	D	Pionnier-Capitan 2016
Bordusani2	Mesolithic	~6736	Balkan	Romania	Bordușani	D	Pionnier-Capitan 2016
Bordusani3	Mesolithic	~6736	Balkan	Romania	Bordușani	D	Pionnier-Capitan 2016
Bordusani4	Mesolithic	~6736	Balkan	Romania	Bordușani	D	Pionnier-Capitan 2016
Bordusani5	Mesolithic	~6736	Balkan	Romania	Bordușani	D	Pionnier-Capitan 2016
Bordusani6	Mesolithic	~6736	Balkan	Romania	Bordușani	D	Pionnier-Capitan 2016
Bordusani7	Mesolithic	~6736	Balkan	Romania	Bordușani	D	Pionnier-Capitan 2016
Cuinaturc	Late Pleistocene	~13229	Balkan	Romania	Cuina Turcului	C	Pionnier-Capitan 2016
Harsova1	Early Neolithic	~6200	Balkan	Romania	Hârșova	D	Pionnier-Capitan 2016
Harsova2	Early Neolithic	~6200	Balkan	Romania	Hârșova	D	Pionnier-Capitan 2016
Harsova3	Early Neolithic	~6200	Balkan	Romania	Hârșova	D	Pionnier-Capitan 2016
Harsova4	Early Neolithic	~6200	Balkan	Romania	Hârșova	D	Pionnier-Capitan 2016
Icoana1	Mesolithic	~9197	Balkan	Romania	Icoana	C	Pionnier-Capitan 2016
Icoana2	Mesolithic	~9197	Balkan	Romania	Icoana	C	Pionnier-Capitan 2016
Icoana3	Mesolithic	~9197	Balkan	Romania	Icoana	C	Pionnier-Capitan 2016
Icoana4	Mesolithic	~9197	Balkan	Romania	Icoana	C	Pionnier-Capitan 2016
Silistea	Mesolithic	~6700	Balkan	Romania	Siliștea	D	Pionnier-Capitan 2016

## Sheet: Table S2
Table S2. Frequencies of the four mtDNA haplogroups of ancient dogs from the three Mediterranean peninsulas during different ages.
Mediterranean Peninsula/mtDNA Haplogroup	A	B	C	D
Balkan	0.31	0.11	0.19	0.39
Late Pleistocene	0.00	0.00	1.00	0.00
Mesolithic	0.26	0.09	0.26	0.39
Early Neolithic	0.38	0.13	0.00	0.50
Roman	0.50	0.25	0.00	0.25
Iberian	0.66	0.00	0.27	0.07
Middle Palaeolithic	0.00	0.00	1.00	0.00
Late Pleistocene	1.00	0.00	0.00	0.00
Mesolithic	0.80	0.00	0.20	0.00
Late Mesolithic	1.00	0.00	0.00	0.00
Late Neolithic	1.00	0.00	0.00	0.00
Chalcolithic	0.41	0.00	0.59	0.00
Roman	0.79	0.00	0.00	0.21
Late Antiquity	1.00	0.00	0.00	0.00
Italian	0.53	0.06	0.35	0.06
Late Pleistocene	0.67	0.00	0.33	0.00
Late Glacial	0.00	0.00	1.00	0.00
Early Holocene	0.50	0.50	0.00	0.00
Chalcolithic	0.00	0.00	0.67	0.33
Bronze Age	0.75	0.00	0.25	0.00
Total	0.51	0.05	0.26	0.19

## Sheet: Table S3
Table S3. Source data for the PCA of the four mtDNA haplogroups of ancient dogs from the three Mediterranean peninsulas during different ages.
Population code	Mediterranean Peninsula/mtDNA Haplogroup	A	B	C	D
Balkan LP	Late Pleistocene	0.00	0.00	1.00	0.00
Balkan Me	Mesolithic	0.26	0.09	0.26	0.39
Balkan EN	Early Neolithic	0.38	0.13	0.00	0.50
Balkan Ro	Roman	0.50	0.25	0.00	0.25
Iberian MP	Middle Palaeolithic	0.00	0.00	1.00	0.00
Iberian LP	Late Pleistocene	1.00	0.00	0.00	0.00
Iberian Me	Mesolithic	0.80	0.00	0.20	0.00
Iberian LM	Late Mesolithic	1.00	0.00	0.00	0.00
Iberian LN	Late Neolithic	1.00	0.00	0.00	0.00
Iberian Ca	Chalcolithic	0.41	0.00	0.59	0.00
Iberian Ro	Roman	0.79	0.00	0.00	0.21
Iberian LA	Late Antiquity	1.00	0.00	0.00	0.00
Italian LP	Late Pleistocene	0.67	0.00	0.33	0.00
Italian LG	Late Glacial	0.00	0.00	1.00	0.00
Italian EH	Early Holocene	0.50	0.50	0.00	0.00
Italian Ca	Chalcolithic	0.00	0.00	0.67	0.33
Italian BA	Bronze Age	0.75	0.00	0.25	0.00

## Sheet: XLSTAT_20230130_122457_1_HID3
-1.7874	-0.893723	2.33058	-0.536339
-0.545532	1.61174	0.417368	1.6609
1.89329	-0.479979	-0.316566	2.32534
0.102434	1.86027	-0.801463	1.73224
		2.33058	-0.536339
		-1.36978	-0.966337
		-0.629708	-0.880338
		-1.36978	-0.966337
		-1.36978	-0.966337
		0.806903	-0.713397
		-0.93032	0.143598
		-1.36978	-0.966337
		-0.136326	-0.823005
		2.33058	-0.536339
		-1.25855	1.84097
		1.78073	1.04689
		-0.44469	-0.858838

## Sheet: XLSTAT_20230130_122457_1_HID2
2.33058	-0.536339
0.417368	1.6609
-0.316566	2.32534
-0.801463	1.73224
2.33058	-0.536339
-1.36978	-0.966337
-0.629708	-0.880338
-1.36978	-0.966337
-1.36978	-0.966337
0.806903	-0.713397
-0.93032	0.143598
-1.36978	-0.966337
-0.136326	-0.823005
2.33058	-0.536339
-1.25855	1.84097
1.78073	1.04689
-0.44469	-0.858838

## Sheet: XLSTAT_20230130_122457_1_HID1
1	-3.14159	-1	1.02068e-11
2	-3.129	-0.999921	-0.0125912
3	-3.11641	-0.999683	-0.0251804
4	-3.10382	-0.999287	-0.0377657
5	-3.09123	-0.998732	-0.0503449
6	-3.07863	-0.998019	-0.0629162
7	-3.06604	-0.997148	-0.0754775
8	-3.05345	-0.996118	-0.0880268
9	-3.04086	-0.994931	-0.100562
10	-3.02827	-0.993586	-0.113082
11	-3.01568	-0.992083	-0.125583
12	-3.00309	-0.990423	-0.138065
13	-2.99049	-0.988606	-0.150524
14	-2.9779	-0.986633	-0.16296
15	-2.96531	-0.984503	-0.17537
16	-2.95272	-0.982216	-0.187752
17	-2.94013	-0.979775	-0.200105
18	-2.92754	-0.977177	-0.212425
19	-2.91494	-0.974425	-0.224712
20	-2.90235	-0.971518	-0.236964
21	-2.88976	-0.968458	-0.249178
22	-2.87717	-0.965244	-0.261352
23	-2.86458	-0.961876	-0.273485
24	-2.85199	-0.958357	-0.285574
25	-2.8394	-0.954685	-0.297619
26	-2.8268	-0.950862	-0.309616
27	-2.81421	-0.946888	-0.321564
28	-2.80162	-0.942764	-0.333461
29	-2.78903	-0.938491	-0.345305
30	-2.77644	-0.934068	-0.357094
31	-2.76385	-0.929498	-0.368827
32	-2.75125	-0.92478	-0.380501
33	-2.73866	-0.919916	-0.392115
34	-2.72607	-0.914906	-0.403667
35	-2.71348	-0.909751	-0.415155
36	-2.70089	-0.904451	-0.426577
37	-2.6883	-0.899009	-0.437931
38	-2.67571	-0.893423	-0.449216
39	-2.66311	-0.887696	-0.46043
40	-2.65052	-0.881829	-0.47157
41	-2.63793	-0.875821	-0.482636
42	-2.62534	-0.869675	-0.493626
43	-2.61275	-0.86339	-0.504537
44	-2.60016	-0.856969	-0.515368
45	-2.58756	-0.850412	-0.526117
46	-2.57497	-0.84372	-0.536783
47	-2.56238	-0.836895	-0.547364
48	-2.54979	-0.829936	-0.557858
49	-2.5372	-0.822846	-0.568264
50	-2.52461	-0.815626	-0.57858
51	-2.51201	-0.808276	-0.588803
52	-2.49942	-0.800798	-0.598934
53	-2.48683	-0.793194	-0.60897
54	-2.47424	-0.785463	-0.618909
55	-2.46165	-0.777608	-0.628749
56	-2.44906	-0.76963	-0.638491
57	-2.43647	-0.761529	-0.648131
58	-2.42387	-0.753308	-0.657668
59	-2.41128	-0.744968	-0.667101
60	-2.39869	-0.736509	-0.676428
61	-2.3861	-0.727933	-0.685648
62	-2.37351	-0.719243	-0.694759
63	-2.36092	-0.710438	-0.70376
64	-2.34832	-0.70152	-0.71265
65	-2.33573	-0.692491	-0.721426
66	-2.32314	-0.683353	-0.730088
67	-2.31055	-0.674106	-0.738635
68	-2.29796	-0.664752	-0.747064
69	-2.28537	-0.655293	-0.755375
70	-2.27278	-0.64573	-0.763566
71	-2.26018	-0.636065	-0.771636
72	-2.24759	-0.626298	-0.779583
73	-2.235	-0.616433	-0.787407
74	-2.22241	-0.60647	-0.795107
75	-2.20982	-0.59641	-0.80268
76	-2.19723	-0.586256	-0.810126
77	-2.18463	-0.576009	-0.817443
78	-2.17204	-0.565671	-0.824631
79	-2.15945	-0.555243	-0.831688
80	-2.14686	-0.544727	-0.838613
81	-2.13427	-0.534125	-0.845406
82	-2.12168	-0.523438	-0.852064
83	-2.10909	-0.512668	-0.858587
84	-2.09649	-0.501816	-0.864974
85	-2.0839	-0.490885	-0.871224
86	-2.07131	-0.479877	-0.877336
87	-2.05872	-0.468792	-0.883309
88	-2.04613	-0.457633	-0.889141
89	-2.03354	-0.446401	-0.894833
90	-2.02094	-0.435099	-0.900383
91	-2.00835	-0.423727	-0.90579
92	-1.99576	-0.412289	-0.911053
93	-1.98317	-0.400785	-0.916172
94	-1.97058	-0.389217	-0.921146
95	-1.95799	-0.377588	-0.925974
96	-1.9454	-0.365899	-0.930655
97	-1.9328	-0.354152	-0.935188
98	-1.92021	-0.342349	-0.939573
99	-1.90762	-0.330491	-0.943809
100	-1.89503	-0.318581	-0.947896
101	-1.88244	-0.306621	-0.951832
102	-1.86985	-0.294612	-0.955617
103	-1.85725	-0.282556	-0.959251
104	-1.84466	-0.270456	-0.962732
105	-1.83207	-0.258312	-0.966061
106	-1.81948	-0.246128	-0.969237
107	-1.80689	-0.233904	-0.97226
108	-1.7943	-0.221644	-0.975128
109	-1.7817	-0.209348	-0.977841
110	-1.76911	-0.19702	-0.9804
111	-1.75652	-0.18466	-0.982803
112	-1.74393	-0.17227	-0.98505
113	-1.73134	-0.159854	-0.987141
114	-1.71875	-0.147412	-0.989075
115	-1.70616	-0.134946	-0.990853
116	-1.69356	-0.122459	-0.992474
117	-1.68097	-0.109953	-0.993937
118	-1.66838	-0.0974297	-0.995242
119	-1.65579	-0.0848907	-0.99639
120	-1.6432	-0.0723382	-0.99738
121	-1.63061	-0.0597742	-0.998212
122	-1.61801	-0.0472008	-0.998885
123	-1.60542	-0.0346199	-0.999401
124	-1.59283	-0.0220334	-0.999757
125	-1.58024	-0.00944353	-0.999955
126	-1.56765	0.00314788	-0.999995
127	-1.55506	0.0157388	-0.999876
128	-1.54247	0.0283272	-0.999599
129	-1.52987	0.0409111	-0.999163
130	-1.51728	0.0534886	-0.998568
131	-1.50469	0.0660575	-0.997816
132	-1.4921	0.078616	-0.996905
133	-1.47951	0.091162	-0.995836
134	-1.46692	0.103694	-0.994609
135	-1.45432	0.116209	-0.993225
136	-1.44173	0.128705	-0.991683
137	-1.42914	0.141182	-0.989984
138	-1.41655	0.153636	-0.988128
139	-1.40396	0.166065	-0.986115
140	-1.39137	0.178468	-0.983946
141	-1.37878	0.190843	-0.981621
142	-1.36618	0.203188	-0.97914
143	-1.35359	0.2155	-0.976504
144	-1.341	0.227779	-0.973713
145	-1.32841	0.240021	-0.970768
146	-1.31582	0.252225	-0.967669
147	-1.30323	0.264389	-0.964416
148	-1.29063	0.276511	-0.961011
149	-1.27804	0.28859	-0.957453
150	-1.26545	0.300622	-0.953743
151	-1.25286	0.312607	-0.949882
152	-1.24027	0.324543	-0.945871
153	-1.22768	0.336427	-0.94171
154	-1.21508	0.348257	-0.937399
155	-1.20249	0.360033	-0.93294
156	-1.1899	0.371751	-0.928332
157	-1.17731	0.38341	-0.923578
158	-1.16472	0.395009	-0.918677
159	-1.15213	0.406545	-0.913631
160	-1.13954	0.418016	-0.908439
161	-1.12694	0.429422	-0.903104
162	-1.11435	0.440759	-0.897626
163	-1.10176	0.452026	-0.892005
164	-1.08917	0.463222	-0.886242
165	-1.07658	0.474344	-0.88034
166	-1.06399	0.485391	-0.874297
167	-1.05139	0.496361	-0.868116
168	-1.0388	0.507252	-0.861798
169	-1.02621	0.518063	-0.855343
170	-1.01362	0.528792	-0.848752
171	-1.00103	0.539437	-0.842026
172	-0.988437	0.549996	-0.835167
173	-0.975845	0.560468	-0.828176
174	-0.963254	0.570851	-0.821053
175	-0.950662	0.581144	-0.813801
176	-0.938071	0.591345	-0.806419
177	-0.925479	0.601452	-0.798909
178	-0.912888	0.611463	-0.791273
179	-0.900296	0.621378	-0.783511
180	-0.887705	0.631194	-0.775625
181	-0.875113	0.64091	-0.767616
182	-0.862521	0.650525	-0.759485
183	-0.84993	0.660036	-0.751234
184	-0.837338	0.669442	-0.742864
185	-0.824747	0.678743	-0.734376
186	-0.812155	0.687936	-0.725772
187	-0.799564	0.69702	-0.717052
188	-0.786972	0.705993	-0.708219
189	-0.774381	0.714854	-0.699273
190	-0.761789	0.723602	-0.690217
191	-0.749197	0.732236	-0.681051
192	-0.736606	0.740753	-0.671778
193	-0.724014	0.749153	-0.662397
194	-0.711423	0.757434	-0.652912
195	-0.698831	0.765595	-0.643323
196	-0.68624	0.773634	-0.633633
197	-0.673648	0.781551	-0.623841
198	-0.661057	0.789344	-0.613951
199	-0.648465	0.797012	-0.603964
200	-0.635873	0.804553	-0.59388
201	-0.623282	0.811967	-0.583703
202	-0.61069	0.819252	-0.573433
203	-0.598099	0.826408	-0.563072
204	-0.585507	0.833432	-0.552622
205	-0.572916	0.840324	-0.542084
206	-0.560324	0.847083	-0.531461
207	-0.547733	0.853707	-0.520753
208	-0.535141	0.860197	-0.509962
209	-0.522549	0.86655	-0.499091
210	-0.509958	0.872765	-0.488141
211	-0.497366	0.878842	-0.477113
212	-0.484775	0.88478	-0.466009
213	-0.472183	0.890577	-0.454832
214	-0.459592	0.896234	-0.443582
215	-0.447	0.901748	-0.432262
216	-0.434409	0.907119	-0.420874
217	-0.421817	0.912347	-0.409419
218	-0.409226	0.917429	-0.397899
219	-0.396634	0.922367	-0.386316
220	-0.384042	0.927158	-0.374671
221	-0.371451	0.931802	-0.362968
222	-0.358859	0.936298	-0.351206
223	-0.346268	0.940646	-0.339389
224	-0.333676	0.944845	-0.327519
225	-0.321085	0.948894	-0.315596
226	-0.308493	0.952792	-0.303623
227	-0.295902	0.95654	-0.291602
228	-0.28331	0.960135	-0.279535
229	-0.270718	0.963579	-0.267424
230	-0.258127	0.96687	-0.25527
231	-0.245535	0.970007	-0.243076
232	-0.232944	0.972991	-0.230843
233	-0.220352	0.975821	-0.218573
234	-0.207761	0.978495	-0.206269
235	-0.195169	0.981015	-0.193932
236	-0.182578	0.983379	-0.181565
237	-0.169986	0.985587	-0.169169
238	-0.157394	0.987639	-0.156745
239	-0.144803	0.989534	-0.144297
240	-0.132211	0.991273	-0.131826
241	-0.11962	0.992854	-0.119335
242	-0.107028	0.994278	-0.106824
243	-0.0944367	0.995544	-0.0942964
244	-0.0818451	0.996653	-0.0817538
245	-0.0692536	0.997603	-0.0691982
246	-0.056662	0.998395	-0.0566317
247	-0.0440704	0.999029	-0.0440562
248	-0.0314789	0.999505	-0.0314737
249	-0.0188873	0.999822	-0.0188862
250	-0.00629578	0.99998	-0.00629574
251	0.00629577	0.99998	0.00629573
252	0.0188873	0.999822	0.0188862
253	0.0314789	0.999505	0.0314737
254	0.0440704	0.999029	0.0440562
255	0.056662	0.998395	0.0566317
256	0.0692535	0.997603	0.0691982
257	0.0818451	0.996653	0.0817537
258	0.0944366	0.995544	0.0942963
259	0.107028	0.994278	0.106824
260	0.11962	0.992854	0.119335
261	0.132211	0.991273	0.131826
262	0.144803	0.989534	0.144297
263	0.157394	0.987639	0.156745
264	0.169986	0.985587	0.169169
265	0.182578	0.983379	0.181565
266	0.195169	0.981015	0.193932
267	0.207761	0.978495	0.206269
268	0.220352	0.975821	0.218573
269	0.232944	0.972991	0.230843
270	0.245535	0.970007	0.243076
271	0.258127	0.96687	0.25527
272	0.270718	0.963579	0.267424
273	0.28331	0.960135	0.279535
274	0.295902	0.95654	0.291602
275	0.308493	0.952792	0.303623
276	0.321085	0.948894	0.315596
277	0.333676	0.944845	0.327519
278	0.346268	0.940646	0.339389
279	0.358859	0.936298	0.351206
280	0.371451	0.931802	0.362968
281	0.384042	0.927158	0.374671
282	0.396634	0.922367	0.386316
283	0.409225	0.917429	0.397899
284	0.421817	0.912347	0.409419
285	0.434409	0.907119	0.420874
286	0.447	0.901748	0.432262
287	0.459592	0.896234	0.443582
288	0.472183	0.890577	0.454832
289	0.484775	0.88478	0.466009
290	0.497366	0.878842	0.477113
291	0.509958	0.872765	0.488141
292	0.522549	0.86655	0.499091
293	0.535141	0.860197	0.509962
294	0.547733	0.853707	0.520753
295	0.560324	0.847083	0.531461
296	0.572916	0.840324	0.542084
297	0.585507	0.833432	0.552622
298	0.598099	0.826408	0.563072
299	0.61069	0.819252	0.573433
300	0.623282	0.811967	0.583703
301	0.635873	0.804553	0.59388
302	0.648465	0.797012	0.603964
303	0.661057	0.789344	0.613951
304	0.673648	0.781551	0.623841
305	0.68624	0.773634	0.633633
306	0.698831	0.765595	0.643323
307	0.711423	0.757434	0.652912
308	0.724014	0.749153	0.662397
309	0.736606	0.740753	0.671778
310	0.749197	0.732236	0.681051
311	0.761789	0.723602	0.690217
312	0.774381	0.714854	0.699273
313	0.786972	0.705993	0.708219
314	0.799564	0.69702	0.717052
315	0.812155	0.687936	0.725772
316	0.824747	0.678743	0.734376
317	0.837338	0.669442	0.742864
318	0.84993	0.660036	0.751234
319	0.862521	0.650525	0.759485
320	0.875113	0.64091	0.767616
321	0.887705	0.631194	0.775625
322	0.900296	0.621378	0.783511
323	0.912888	0.611463	0.791273
324	0.925479	0.601452	0.798909
325	0.938071	0.591345	0.806419
326	0.950662	0.581144	0.813801
327	0.963254	0.570851	0.821053
328	0.975845	0.560468	0.828176
329	0.988437	0.549996	0.835167
330	1.00103	0.539437	0.842026
331	1.01362	0.528792	0.848752
332	1.02621	0.518063	0.855343
333	1.0388	0.507252	0.861798
334	1.05139	0.496361	0.868116
335	1.06399	0.485391	0.874297
336	1.07658	0.474344	0.88034
337	1.08917	0.463222	0.886242
338	1.10176	0.452026	0.892005
339	1.11435	0.440759	0.897626
340	1.12694	0.429422	0.903104
341	1.13954	0.418016	0.908439
342	1.15213	0.406545	0.913631
343	1.16472	0.395009	0.918677
344	1.17731	0.38341	0.923578
345	1.1899	0.371751	0.928332
346	1.20249	0.360033	0.93294
347	1.21508	0.348257	0.937399
348	1.22768	0.336427	0.94171
349	1.24027	0.324543	0.945871
350	1.25286	0.312607	0.949882
351	1.26545	0.300622	0.953743
352	1.27804	0.28859	0.957453
353	1.29063	0.276511	0.961011
354	1.30323	0.264389	0.964416
355	1.31582	0.252225	0.967669
356	1.32841	0.240021	0.970768
357	1.341	0.227779	0.973713
358	1.35359	0.2155	0.976504
359	1.36618	0.203188	0.97914
360	1.37878	0.190843	0.981621
361	1.39137	0.178468	0.983946
362	1.40396	0.166065	0.986115
363	1.41655	0.153636	0.988128
364	1.42914	0.141182	0.989984
365	1.44173	0.128705	0.991683
366	1.45432	0.116209	0.993225
367	1.46692	0.103694	0.994609
368	1.47951	0.091162	0.995836
369	1.4921	0.078616	0.996905
370	1.50469	0.0660575	0.997816
371	1.51728	0.0534886	0.998568
372	1.52987	0.0409111	0.999163
373	1.54247	0.0283272	0.999599
374	1.55506	0.0157388	0.999876
375	1.56765	0.00314789	0.999995
376	1.58024	-0.00944352	0.999955
377	1.59283	-0.0220334	0.999757
378	1.60542	-0.0346198	0.999401
379	1.61801	-0.0472008	0.998885
380	1.63061	-0.0597742	0.998212
381	1.6432	-0.0723382	0.99738
382	1.65579	-0.0848907	0.99639
383	1.66838	-0.0974297	0.995242
384	1.68097	-0.109953	0.993937
385	1.69356	-0.122459	0.992474
386	1.70616	-0.134946	0.990853
387	1.71875	-0.147412	0.989075
388	1.73134	-0.159854	0.987141
389	1.74393	-0.17227	0.98505
390	1.75652	-0.18466	0.982803
391	1.76911	-0.19702	0.9804
392	1.7817	-0.209348	0.977841
393	1.7943	-0.221644	0.975128
394	1.80689	-0.233904	0.97226
395	1.81948	-0.246128	0.969237
396	1.83207	-0.258312	0.966061
397	1.84466	-0.270456	0.962732
398	1.85725	-0.282556	0.959251
399	1.86985	-0.294612	0.955617
400	1.88244	-0.306621	0.951832
401	1.89503	-0.318581	0.947896
402	1.90762	-0.330491	0.943809
403	1.92021	-0.342349	0.939573
404	1.9328	-0.354152	0.935188
405	1.9454	-0.365899	0.930655
406	1.95799	-0.377588	0.925974
407	1.97058	-0.389217	0.921146
408	1.98317	-0.400785	0.916172
409	1.99576	-0.412289	0.911053
410	2.00835	-0.423727	0.90579
411	2.02094	-0.435099	0.900383
412	2.03354	-0.446401	0.894833
413	2.04613	-0.457633	0.889141
414	2.05872	-0.468792	0.883309
415	2.07131	-0.479877	0.877336
416	2.0839	-0.490885	0.871224
417	2.09649	-0.501816	0.864974
418	2.10909	-0.512668	0.858587
419	2.12168	-0.523438	0.852064
420	2.13427	-0.534125	0.845406
421	2.14686	-0.544727	0.838613
422	2.15945	-0.555243	0.831688
423	2.17204	-0.565671	0.824631
424	2.18463	-0.576009	0.817443
425	2.19723	-0.586256	0.810126
426	2.20982	-0.59641	0.80268
427	2.22241	-0.60647	0.795107
428	2.235	-0.616433	0.787407
429	2.24759	-0.626298	0.779583
430	2.26018	-0.636065	0.771636
431	2.27278	-0.64573	0.763566
432	2.28537	-0.655293	0.755375
433	2.29796	-0.664752	0.747064
434	2.31055	-0.674106	0.738635
435	2.32314	-0.683353	0.730088
436	2.33573	-0.692491	0.721426
437	2.34832	-0.70152	0.71265
438	2.36092	-0.710438	0.70376
439	2.37351	-0.719243	0.694759
440	2.3861	-0.727933	0.685648
441	2.39869	-0.736509	0.676428
442	2.41128	-0.744968	0.667101
443	2.42387	-0.753308	0.657668
444	2.43647	-0.761529	0.648131
445	2.44906	-0.76963	0.638491
446	2.46165	-0.777608	0.628749
447	2.47424	-0.785463	0.618909
448	2.48683	-0.793194	0.60897
449	2.49942	-0.800798	0.598934
450	2.51201	-0.808276	0.588803
451	2.52461	-0.815626	0.57858
452	2.5372	-0.822846	0.568264
453	2.54979	-0.829936	0.557858
454	2.56238	-0.836895	0.547364
455	2.57497	-0.84372	0.536783
456	2.58756	-0.850412	0.526117
457	2.60016	-0.856969	0.515368
458	2.61275	-0.86339	0.504537
459	2.62534	-0.869675	0.493626
460	2.63793	-0.875821	0.482636
461	2.65052	-0.881828	0.47157
462	2.66311	-0.887696	0.46043
463	2.67571	-0.893423	0.449216
464	2.6883	-0.899009	0.437931
465	2.70089	-0.904451	0.426577
466	2.71348	-0.909751	0.415155
467	2.72607	-0.914906	0.403667
468	2.73866	-0.919916	0.392115
469	2.75125	-0.92478	0.380501
470	2.76385	-0.929498	0.368827
471	2.77644	-0.934068	0.357094
472	2.78903	-0.938491	0.345305
473	2.80162	-0.942764	0.333461
474	2.81421	-0.946888	0.321564
475	2.8268	-0.950862	0.309616
476	2.8394	-0.954685	0.297619
477	2.85199	-0.958357	0.285574
478	2.86458	-0.961876	0.273485
479	2.87717	-0.965244	0.261352
480	2.88976	-0.968458	0.249178
481	2.90235	-0.971518	0.236964
482	2.91494	-0.974425	0.224712
483	2.92754	-0.977177	0.212425
484	2.94013	-0.979775	0.200105
485	2.95272	-0.982216	0.187752
486	2.96531	-0.984503	0.17537
487	2.9779	-0.986633	0.16296
488	2.99049	-0.988606	0.150524
489	3.00309	-0.990423	0.138065
490	3.01568	-0.992083	0.125583
491	3.02827	-0.993586	0.113082
492	3.04086	-0.994931	0.100562
493	3.05345	-0.996118	0.0880268
494	3.06604	-0.997148	0.0754775
495	3.07863	-0.998019	0.0629162
496	3.09123	-0.998732	0.0503449
497	3.10382	-0.999287	0.0377657
498	3.11641	-0.999683	0.0251805
499	3.129	-0.999921	0.0125912
500	3.14159	-1	1.08898e-08

## Sheet: XLSTAT_20230130_122457_1_HID
-0.915384	-0.390219
-0.279385	0.70372
0.969616	-0.209569
0.05246	0.812234
